# Supplementary material for: Quantitative Trait Loci Mapping for Powdery Mildew Resistance in Wheat Genetic Population
Source: Genes (Basel). 2024 Nov 6;15(11):1438. doi: 10.3390/genes15111438 (PMC11593645; doi:10.3390/genes15111438)
Supplement: Supplementary file 1 [file genes-15-01438-s001.zip]

Archive with 1 entries (1 files):
- genes-3284107-supplementary.xlsx
