# Supplementary material for: Quantitative Trait Loci Mapping for Powdery Mildew Resistance in Wheat Genetic Population
Source: Genes (Basel). 2024 Nov 6;15(11):1438. doi: 10.3390/genes15111438 (PMC11593645; doi:10.3390/genes15111438)
Supplement: Supplementary file 1 [file genes-15-01438-s001.zip › genes-3284107-supplementary.xlsx]

## Sheet: Table S1
	Table S1. Correlation of disease resistance among DH populations across three environments
	Environment	E1	E2	E3
	E1	1	0.56**	0.58**
	E2	0.56**	1	0.55**
	E3	0.58**	0.55**	1
	**: p <0.01.

## Sheet: Table S2
	Table S2. Analyses of variance (ANOVA) for powdery mildew resistance in DH population across multiple environments
	Source of variation	df	Mean of squares
	Environment	2	3.724
	Genotype	183	68.935**
	Residual	551	27.341**

## Sheet: Table S3
		Table S3. QTL for powdery mildew resistance with multiple interval mapping
		QTL	Env.	Chr.	Marker Interval	genetic distance (cM)	LOD value	PVE(%)	Additive effect
		Qpm.sxn-1B	E1	1B	D_4005037 - D_1235726	23.48 - 27.14	11.51	11.5	0.4231
			E2	1B	D_4005037 - D_2281877	20.75- 27.14	7.86	11.2	0.3948
			E3	1B	D_4005037 - D_1235726	23.48 - 27.14	6.81	10.3	0.3958
		Qpm.sxn-2B-1	E1	2B	D_1069919 - D_3940789	163.06 - 164.60	6.54	5.8	0.3452
			E2	2B	D_1069919 - D_3940789	163.06 - 164.60	3.37	4.1	0.2433
			E3	2B	D_1069919 - D_3940789	163.06 - 164.60	2.65	4	0.2385
		Qpm.sxn-2B-2	E1	2B	D_2260325 - D_3939187	281.91-291.60	3.98	3.9	-0.256
		Qpm.sxn-3B.2	E1	3B	D_1282996 - D_3939995	172.48-193.14	7.35	9.9	-0.3551
			E2	3B	D_1282996 - D_3939995	172.48-193.14	2.64	3.4	-0.2396
		Qpm.sxn-4B	E1	4B	D_5332379 - D_5332379	80.99 -89.10	3.42	3.9	0.2977
			E2	4B	D_5332379 - D_5332379	80.99 -89.10	4.79	6.2	0.2949
		Qpm.sxn-4D-1	E1	4D	D_1166383- D_1116213	0 - 2.60	5.77	6.1	0.3062
		Qpm.sxn-4D-2	E1	4D	D_1116213 - D_1161372	128.77 -136.76	4.51	6.1	0.3805
		Qpm.sxn-5A.1	E2	5A	D_1668604 - D_1320425	113.31 - 123.58	3.58	7	-0.2643
		Qpm.sxn-5D.2	E2	5D	D_1132031 - D_1089701	36.99-46.20	4.59	4.2	0.3017
		Qpm.sxn-6A	E1	6A	D_4404697-D_2275227	154.54 - 163.06	5.87	6.7	-0.2597
			E2	6A	D_4404697-D_2275227	154.54 - 163.06	6.07	6.7	-0.3539
			E3	6A	D_4404697-D_2275227	154.54 - 163.06	3.19	5.8	-0.2746
		PVE is short for phenotypic variation explained.

## Sheet: Table S4
	Table S4. Epistatic QTL analysis for powdery mildew resistance with multiple interval mapping
	Env.	eQTL1	Position1	Left	Right	eQTL2	Position2	Left	Right	LOD	PVE	Add1	Add2	AddbyAdd
				Marker1	Marker1			Marker2	Marker2		(%)
	E1	Qpm.sxn-1B	24.91	D_4005037	D_1235726	Qpm.sxn-2B-1	163.98	D_1069919	D_3940789	2.8	2.4	0.4231	0.3452	0.1932
	E1	Qpm.sxn-4D-1	1.01	D_1166383	D_1116213	Qpm.sxn-6A	161.7	D_4404697	D_2275227	3.22	4.3	0.3062	-0.2597	-0.2232
	E2	Qpm.sxn-5A.1	113.32	D_1668604	D_1320425	Qpm.sxn-5D.2	46.21	D_1132031	D_1089701	2.72	2.39	-0.2643	0.3017	-0.1997
	PVE is short for phenotypic variation explained; Add represents the additive effect (a); AddbyAdd represents the epistatic effect (aa)

## Sheet: Tables S5
	Table S5. The markers linked to QTL Qpm.sxn-1B and Qpm.sxn-2B
	Markers	Primer sequence (5′–3′)
	Pm1B201	Forward	GCCTTTCCAAGCCAGAGAGA
		Reverse	ACCGCGGAATATTGCTGTCA
	Pm1B202	Forward	CCTTTCCAAGCCAGAGAGAGAA
		Reverse	CGCGGAATATTGCTGTCAGTA
	Pm2B203	Forward	TGCCGTATGAGGGTGTGTAC
		Reverse	GGTGGTGGTGGTAGAAGAGTG
	Pm2B204	Forward	CGTTGGCTCACATAATTTACTCC
		Reverse	CCTGTGTGTACTGAAGCTGGT
	KASP1B01	FAM-Forward	GAAGGTGACCAAGTTCATGCCCTTCCTGCCATACCGAGT
		HEX-Forward	GAAGGTGACCAAGTTCATGCCCTTCCTGCCATACCGAGC
		Reverse	CCTAGAATCTCCTCGTCCTGTC
	KASP2B06	FAM-Forward	GAAGGTGACCAAGTTCATGCTCATTGAGGTTGTCGGCTTT
		HEX-Forward	GAAGGTGACCAAGTTCATGCTCATTGAGGTTGTCGGCTTC
		Reverse	TCCATTAGGGGCCAGCAAG
